# Supplementary material for: Understanding the Mechanism of Diabetes Mellitus in a LRBA-Deficient Patient
Source: Biology (Basel). 2022 Apr 18;11(4):612. doi: 10.3390/biology11040612 (PMC9025338; doi:10.3390/biology11040612)
Supplement: Supplementary file 1 [file biology-11-00612-s001.zip]

Archive with 1 entries (1 files):
- biology-1659992-supplementary.pdf
